# Supplementary material for: A 3D and Explainable Artificial Intelligence Model for Evaluation of Chronic Otitis Media Based on Temporal Bone Computed Tomography: Model Development, Validation, and Clinical Application
Source: J Med Internet Res. 2024 Aug 8;26:e51706. doi: 10.2196/51706 (PMC11342006; doi:10.2196/51706)
Supplement: Multimedia Appendix 2 [file jmir_v26i1e51706_app2.zip]

Archive with 15 entries (14 files):
- Multimedia Appendix 2 - codes/
- Multimedia Appendix 2 - codes/step 1.1 extract dicom to jpg EENT.py
- Multimedia Appendix 2 - codes/step 1.2 extract dicom to jpg WU.py
- Multimedia Appendix 2 - codes/step 2 extract_ROI_batch_processing.py
- Multimedia Appendix 2 - codes/step 3 create and update labels.py
- Multimedia Appendix 2 - codes/step 4.1 model development task 1.py
- Multimedia Appendix 2 - codes/step 4.2 model development task 2.py
- Multimedia Appendix 2 - codes/step 5.1 ablation study task 1.py
- Multimedia Appendix 2 - codes/step 5.2 ablation study task 2.py
- Multimedia Appendix 2 - codes/step 6.1 benchmark 2d model task 1.py
- Multimedia Appendix 2 - codes/step 6.2 benchmark 2d model task 2.py
- Multimedia Appendix 2 - codes/step 7.1 Grad-cam heatmap task 1.py
- Multimedia Appendix 2 - codes/step 7.2 Grad-cam heatmap task 2.py
- Multimedia Appendix 2 - codes/step 8 Plot ROC curves 2d 3d human.py
- Multimedia Appendix 2 - codes/step 9 data analyses.py
